# Supplementary material for: Investigation of the Relationship between Spontaneous Abortion, Serum Pesticides, and Polychlorinated Biphenyl Levels
Source: Toxics. 2023 Oct 27;11(11):884. doi: 10.3390/toxics11110884 (PMC10675613; doi:10.3390/toxics11110884)
Supplement: Supplementary file 1 [file toxics-11-00884-s001.zip]

Archive with 1 entries (1 files):
- toxics-2654171-supplementary.pdf
